# Supplementary material for: Identification and expression analysis of BURP domain-containing genes in jujube and their involvement in low temperature and drought response
Source: BMC Genomics. 2022 Oct 6;23:692. doi: 10.1186/s12864-022-08907-9 (PMC9541082; doi:10.1186/s12864-022-08907-9)
Supplement: Supplementary file 3 — Additional file 3: Table S1. Number of cis-elements in putative promoters of ZjBURPs. [file 12864_2022_8907_MOESM3_ESM.xlsx]

## Sheet: Sheet1
Table S1 Number of cis-elements in putative promoters of ZjBURPs
Name	MeJA	Defense and Stress response	Drought	ABA	GA	Low-temperature	SA	AuxRR- core
ZjBNM1	2	1	1	1	0	0	0	0
ZjBNM2	0	0	0	0	2	1	0	0
ZjBNM3	0	0	1	1	1	1	1	0
ZjBNM4	6	0	0	1	0	0	0	1
ZjBNM5	2	0	0	0	1	1	0	0
ZjBNM6	0	1	0	1	2	0	2	0
ZjBNM7	8	0	0	1	0	1	0	1
ZjBNM8	6	1	0	2	0	0	0	1
ZjBNM9	6	1	0	6	0	0	0	1
ZjBURP1	6	0	1	1	1	1	0	0
ZjBURP2	0	1	1	1	0	1	3	1
ZjBURP3	0	0	1	0	2	1	1	1
ZjBURP4	2	1	1	1	1	2	0	1
ZjBURP5	4	1	1	0	1	0	0	2
ZjPG1	6	0	0	3	0	3	1	1
ZjPG2	2	1	0	0	0	0	0	0
ZjPG3	2	1	1	9	1	0	1	0
