# Supplementary material for: Identification and expression analysis of BURP domain-containing genes in jujube and their involvement in low temperature and drought response
Source: BMC Genomics. 2022 Oct 6;23:692. doi: 10.1186/s12864-022-08907-9 (PMC9541082; doi:10.1186/s12864-022-08907-9)
Supplement: Supplementary file 5 — Additional file 5: Table S2. Primer pairs used in RT-PCR and qRT-PCR analysis. [file 12864_2022_8907_MOESM5_ESM.xlsx]

## Sheet: Sheet1
Table S2 Primer pairs used in RT-PCR and qRT-PCR analysis
Gene name	Forward primers (5’ to 3’)	Reverse primers (5’ to 3’)
ZjBNM1	GGGCATTCAGTTTTACACCAGAG	TCCTAGAGCCATCCCGAAGAG
ZjBNM2	CCCCTGGATGGGGCTAGAAA	AGCGATCCGCGACTTCTTTG
ZjBNM3	TTCTTCAACTCTTTGGGATGGC	TTATGGGTTCCTCTGAGCAGGT
ZjBNM4	TCGGAGATGCACTTAATGCTATTG	AACTGTTCCAGGCTTGACGCT
ZjBNM5	AGCAGTACGGCGGTGATGA	GAAACGGAGGTAACGAAGAAGG
ZjBNM6	CCTCCAGATGGGACCGTGAT	TTATCTGCTGGGAAGAAATGGC
ZjBNM7	AGTTGATGGCCTTGCCGTTT	GATTTCCCCTCTTGACGCCG
ZjBNM8	CCATAGCCCAGAAGCAAGCA	TCTTGACGCCGAGGAGTGTA
ZjBNM9	TAGCCCAGAAGCAAGCAAGC	CCTCTTGACGCCGAGGAGTA
ZjBURP1	ACAGTCGTGATGGTGGTGAGC	TGGCATTGGCGTGTTTGG
ZjBURP2	TGCCCCGCAAGGTATCTGAA	GCCTGCTTGCTCGCATTCTT
ZjBURP3	TCCAACAAGAACGGACAGTGAA	TTCCAAGGATTTCGGGTCG
ZjBURP4	GCGGTGTTCTACTGCCATGA	GATAGGGACAGTTCCGGGCT
ZjBURP5	GGGCACAAGGGCTTATAGAGTTC	AAAGGGTGTCACTGCTAAGGAAA
ZjPG1	GTTGAAGAAAGGGGTCGTGATG	TGAGGTCTGAGATTTTGGAGGTG
ZjPG2	CGCCGAGCAATTCACCAACT	ACATTGACTCGCCGGTGGTA
ZjPG3	CGATCCGAGCGAGTTCATCG	TACCCGACAACCCGTATCCC
Zj26S-2	TGGCTGAAGAATTGGGCCTT	AGCCAAAGGAACTGCCCTAC
